# Supplementary material for: Molecular architecture of the N‐type ATPase rotor ring from Burkholderia pseudomallei
Source: EMBO Rep. 2017 Mar 10;18(4):526–35. doi: 10.15252/embr.201643374 (PMC5376962; doi:10.15252/embr.201643374)
Supplement: Supplementary file 4 — Movie EV1 [file EMBR-18-526-s004.zip]

Archive with 2 entries (2 files):
- movie_BPc_10MB.mov
- Schulz_etal_Movie_EV1_legend.docx
